# Supplementary material for: Zoonotic Spillover of a Canine-like Rotavirus A G3P[3] Strain in a Brazilian Child
Source: Trop Med Infect Dis. 2026 May 26;11(6):144. doi: 10.3390/tropicalmed11060144 (PMC13307553; doi:10.3390/tropicalmed11060144)
Supplement: Supplementary file 1 [file tropicalmed-11-00144-s001.zip]

Archive with 2 entries (2 files):
- File S1.  Length and nucleotide position.pdf
- Supplementary Table S1.pdf
